# Supplementary material for: How Do the Different Types of Carrier and Drying Techniques Affect the Changes in Physico-Chemical Properties of Powders from Chokeberry Pomace Extracts?
Source: Foods. 2021 Aug 12;10(8):1864. doi: 10.3390/foods10081864 (PMC8394545; doi:10.3390/foods10081864)
Supplement: Supplementary file 1 [file foods-10-01864-s001.zip]

Archive with 1 entries (1 files):
- foods-1289858 - Supplementary Materials.pdf
